# Supplementary material for: Age-Related Dynamics in the Conventional, Non-Conventional, and Bacteriological Characteristics of Fresh and Liquid-Stored Porcine Semen
Source: Animals (Basel). 2025 Jan 28;15(3):377. doi: 10.3390/ani15030377 (PMC11815876; doi:10.3390/ani15030377)
Supplement: Supplementary file 1 [file animals-15-00377-s001.zip]

Archive with 1 entries (1 files):
- animals-3429551-supplementary.pdf
